# Supplementary material for: Dissecting aneurysm of sinus of Valsalva into interventricular septum and rupturing into left ventricle through multiple sinuses: a rare case report
Source: Eur Heart J Case Rep. 2024 Aug 20;8(8):ytae417. doi: 10.1093/ehjcr/ytae417 (PMC11350371; doi:10.1093/ehjcr/ytae417)
Supplement: ytae417_Supplementary_Data [file ytae417_supplementary_data.zip]

Archive with 10 entries (10 files):
- CT 1.tif
- CT 2.tif
- CT 3.tif
- CT 5.tif
- CT 6.tif
- POST OP ECHO.tiff
- TEE 1.wmv
- TTE 3.avi
- TTE 4.avi
- TTE 7.avi
